# Supplementary material for: Computational Design, Synthesis, and Biological Evaluation of Diimidazole Analogues Endowed with Dual PCSK9/HMG-CoAR-Inhibiting Activity
Source: J Med Chem. 2023 Jun 1;66(12):7943–58. doi: 10.1021/acs.jmedchem.3c00279 (PMC10291552; doi:10.1021/acs.jmedchem.3c00279)
Supplement: Supplementary file 2 — jm3c00279_si_002.csv [file jm3c00279_si_002.csv]

Compound	Smile
Dim2	c1cccc(c12)ccc(c2)-c3cnc(n3CCCC(C)(C)C)-c4cncn4CCCCC[N+]C
Dim3	C[N+]CCCCCn1c(cnc1C#C)-c(n2CCCC(C)(C)C)ncc2-c(c3)ccc(c34)cccc4
Dim16	c1cccc(c12)ccc(c2)-c3cnc(n3CCCC(C)(C)C)-c4cnc(I)n4CCCCC[N+]C
Dim21	C[N+]CCCCCn1cncc1-c(n2CC3CCCCC3)ncc2-c(c4)ccc(c45)cccc5
Dim22	C[N+]CCCCCn1c(I)ncc1-c(n2CC3CCCCC3)ncc2-c(c4)ccc(c45)cccc5
Dim23	C[N+]CCCCCn1c(cnc1C#C)-c(n2CC3CCCCC3)ncc2-c(c4)ccc(c45)cccc5
